# Supplementary material for: Development of a new methodology for the determination of PET microplastics in sediment, based on microwave-assisted acid digestion
Source: PLoS One. 2024 Dec 17;19(12):e0314520. doi: 10.1371/journal.pone.0314520 (PMC11651601; doi:10.1371/journal.pone.0314520)
Supplement: S1 Table — Results of the mass percentage recovery of microplastics at different temperatures of Microwave-assisted digestion, using HNO3/HCl mixture 3:1 v/v, for a time of 1 hour. (XLSX) [file pone.0314520.s002.xlsx]

## Sheet: Hoja1
	Figure 5. Values behind the means. Results of the mass percentage recovery of microplastics at different temperatures of Microwave-assisted digestion, using HNO3/HCl mixture 3:1 v/v, for a time of 1 hour.
	Temperature	Type of MPs	Sample Mass (g)	Filter Mass (g)	Petri dish Mass (g)	Sample, Petri, Filter Mass (g)	Recovered Sample Mass (g)	% recovery	Averenge Masses	SD
	60ºC	PET	0.0637	0.0818	20.2004	20.3467	0.0645	101.256	98.71	3.60049
		PET	0.0756	0.0808	20.3322	20.4857	0.0727	96.164
		PE	0.0699	0.088	19.1452	19.2999	0.0667	95.422	95.0047	0.590258
		PE	0.0739	0.0931	20.7854	20.9484	0.0699	94.5873
		PS	0.076	0.086	20.6935	20.852	0.0725	95.3947	100.353	7.01262
		PS	0.0753	0.0795	19.7414	19.9002	0.0793	105.312
		PP	0.08	0.0906	20.3316	20.5001	0.0779	97.375	97.3617	0.018749
		PP	0.0792	0.0806	18.3858	18.5435	0.0771	97.3485
	80ºC	PET	0.0412	0.0889	20.7855	20.9145	0.0401	97.3301	96.5863	1.05192
		PET	0.0457	0.0895	19.2494	19.3827	0.0438	95.8425
		PE	0.0398	0.0902	20.173	20.3003	0.0371	93.2161	92.7523	0.655858
		PE	0.0402	0.0839	20.2808	20.4018	0.0371	92.2886
		PS	0.042	0.0809	19.7424	19.8665	0.0432	102.857	100.709	3.03772
		PS	0.0417	0.0942	18.1048	18.2401	0.0411	98.5612
		PP	0.0425	0.0889	18.2985	18.4279	0.0405	95.2941	90.9163	6.19118
		PP	0.0468	0.0792	18.8517	18.9714	0.0405	86.5385
	120ºC	PET	0.0422	0.0776	20.6941	20.8066	0.0349	82.7014	81.6392	1.50225
		PET	0.052	0.0823	19.8532	19.9774	0.0419	80.5769
		PE	0.0389	0.078	18.4096	18.5252	0.0376	96.6581	100.181	4.982
		PE	0.0432	0.0899	18.3866	18.5213	0.0448	103.704
		PS	0.047	0.092	20.5347	20.6705	0.0438	93.1915	85.7588	10.5114
		PS	0.0466	0.0887	19.0407	19.1659	0.0365	78.3262
		PP	0.0435	0.0892	18.8201	18.9591	0.0498	114.483	111.594	4.08487
		PP	0.0425	0.0822	19.698	19.8264	0.0462	108.706
