# Supplementary material for: Development of a new methodology for the determination of PET microplastics in sediment, based on microwave-assisted acid digestion
Source: PLoS One. 2024 Dec 17;19(12):e0314520. doi: 10.1371/journal.pone.0314520 (PMC11651601; doi:10.1371/journal.pone.0314520)
Supplement: S2 Table — Removal of cellulose, in the digestion stage, at three different temperatures. (XLSX) [file pone.0314520.s003.xlsx]

## Sheet: Hoja1
		Figure 7. Values behind the means. Removal of cellulose, in the digestion stage, at three different temperatures.
		Temperature (ºC)	Type of MPs	Sample Mass (g)	Filter and Petri dish Mass (g)	Sample, Petri, Filter Mass (g)	Recovered Sample Mass (g)	Removed Mass (g)	% removed	Averenge Masses	SD
		60ºC	Quitina	0.1027	19.2282	19.2271	-0.0011	0.1038	101.071	101.888	1.15558
			Quitina	0.1035	19.8729	19.8701	-0.0028	0.1063	102.705
			Celulosa	0.1074	18.9123	18.9897	0.0774	0.03	27.933	30.9814	4.31115
			Celulosa	0.134	19.7465	19.8349	0.0884	0.0456	34.0299
		80ºC	Celulosa	0.0289	19.4099	19.4314	0.0215	0.0074	25.6055	30.8608	7.43213
			Celulosa	0.0551	19.7354	19.7706	0.0352	0.0199	36.1162
		120ºC	Celulosa	0.032	17.777	17.7785	0.0015	0.0305	95.3125	98.5412	4.56608
			Celulosa	0.0565	17.1705	17.1695	-0.001	0.0575	101.77
