# Supplementary material for: Development of a new methodology for the determination of PET microplastics in sediment, based on microwave-assisted acid digestion
Source: PLoS One. 2024 Dec 17;19(12):e0314520. doi: 10.1371/journal.pone.0314520 (PMC11651601; doi:10.1371/journal.pone.0314520)
Supplement: S3 Table — Results of adding a pre-flotation step to the method using two saline’s solutions. (XLSX) [file pone.0314520.s004.xlsx]

## Sheet: Hoja1
	Table 1. Values behind the means. Results of adding a pre-flotation step to the method using two saline’s solutions.
	Sample	Solution	d (g/cm3) 20ºC	Addtion of MPs
				PET	PE	PP	PS
	1	NaCl	1.2	100	100	100	100
	4	NaCl	1.2	100	100	100	100
	5	NaCl	1.2	100	100	100	100
	6	CaCl2	1.45	100	100	100	100
	7	CaCl2	1.45	100	100	100	100
	8	CaCl2	1.45	100	100	100	100
	Sample	Solution	d (g/cm3) 20ºC	Recovery MPs
				PET	PE	PP	PS
	1	NaCl	1.2	1	93	100	98
	4	NaCl	1.2	0	94	95	97
	5	NaCl	1.2	0	90	95	98
	6	CaCl2	1.45	99	80	97	92
	7	CaCl2	1.45	97	94	99	96
	8	CaCl2	1.45	98	96	100	97
	Sample	Solution	d (g/cm3) 20ºC	% Recovery
				PET	PE	PP	PS
	1	NaCl	1.2	1	93	100	98
	4	NaCl	1.2	0	94	95	97
	5	NaCl	1.2	0	90	95	98
	6	CaCl2	1.45	99	80	97	92
	7	CaCl2	1.45	97	94	99	96
	8	CaCl2	1.45	98	96	100	97
	Sample	Solution	d (g/cm3) 20ºC	MPs recovery + SD
				PET	PE	PP	PS
	1	NaCl	1.2	0,33±0,58	92±2	96±3	97±0,6
	4	NaCl	1.2
	5	NaCl	1.2
	6	CaCl2	1.45	98±1	90±9	98±1	95±2
	7	CaCl2	1.45
	8	CaCl2	1.45
