# Supplementary material for: Development of a new methodology for the determination of PET microplastics in sediment, based on microwave-assisted acid digestion
Source: PLoS One. 2024 Dec 17;19(12):e0314520. doi: 10.1371/journal.pone.0314520 (PMC11651601; doi:10.1371/journal.pone.0314520)
Supplement: S4 Table — Spike and recovery of PET microplastics (MPs) was conducted under the following digestion conditions: isolated PET microplastic particles (MPs PET), PET microplastics spiked into marine sediments (MPs PET with sediments), and a mixture of microplastic polymers (MPs Mix). (XLSX) [file pone.0314520.s005.xlsx]

## Sheet: Hoja1
	Figure 8. Values behind the means. Spike and recovery of PET microplastics (MPs) was conducted under the following digestion conditions: isolated PET microplastic particles (MPs PET), PET microplastics spiked into marine sediments (MPs PET with sediments), and a mixture of microplastic polymers (MPs Mix).
	PET MPs				Adding PET MPs native sediment				Adding PET MPs to polymer mix
	No. Of Particles	Recovery	% recovery		No. Of Particles	Recovery	% recovery		No. Of Particles	Recovery	% recovery
	100	100	100		99	96.3333	97.3064		99	95	95.9596
	100	100	100		100	98	98		100	100	100
	102	101	99.0196		100	96.3333	96.3333		100	100	100
		Averange	99.6732			Averange	97.2132			Averange	98.6532
		SD	0.56603			SD	0.837229			SD	2.33273
