# Supplementary material for: Development of a new methodology for the determination of PET microplastics in sediment, based on microwave-assisted acid digestion
Source: PLoS One. 2024 Dec 17;19(12):e0314520. doi: 10.1371/journal.pone.0314520 (PMC11651601; doi:10.1371/journal.pone.0314520)
Supplement: S5 Table — Spike and recovery results at different levels of MPs PET masses. (XLSX) [file pone.0314520.s006.xlsx]

## Sheet: Hoja1
		Figure 9. Values behind the means. Spike and recovery results at different levels of MPs PET masses.
		Mass recovery of PET MPs
		Number	Initial mass	Final mass	% recovery	% recovery	SD
		1	0.025	0.0236	94.4	98.1333	3.25781
		2	0.025	0.0251	100.4
		3	0.025	0.0249	99.6
		4	0.05	0.0485	97	98.3333	3.21455
		5	0.05	0.048	96
		6	0.05	0.051	102
		7	0.075	0.0747	99.6	97.6444	2.62072
		8	0.075	0.074	98.6667
		9	0.075	0.071	94.6667
		10	0.1	0.102	102	100.133	2.73008
		11	0.1	0.1014	101.4
		12	0.1	0.097	97
