# Supplementary material for: Development of a new methodology for the determination of PET microplastics in sediment, based on microwave-assisted acid digestion
Source: PLoS One. 2024 Dec 17;19(12):e0314520. doi: 10.1371/journal.pone.0314520 (PMC11651601; doi:10.1371/journal.pone.0314520)
Supplement: S6 Table — Determination of PET microplastic particles in sediment samples from the Loa River in Chile (n = 3). (XLSX) [file pone.0314520.s007.xlsx]

## Sheet: Hoja1
	Fig 12. Values behind the means. Determination of PET microplastic particles in sediment samples from the Loa River in Chile (n=3).
	Sampling Location	Number of Particles/g sediment			Averange	Averange	SD
	Chiu-Chiu M2	313	53	72	146	141.111	4.2339
	Chiu-Chiu M3	50	327	39	138.667
	Chiu-Chiu M4	73	178	165	138.667
	Desem M2	136	239	337	237.333	112.889	109.003
	Desem M3	63	73	65	67
	Desem M4	27	45	31	34.3333
	Quillagua M1-2	81	83	108	90.6667	90.6667	15.0444
	Taira M2	203	193	175	190.333	312	188.388
	Taira M3	539	540	508	529
	Taira M4	222	225	203	216.667
